# Supplementary material for: Antioxidant Effect of a Plant-Derived Extracellular Vesicles’ Mix on Human Skin Fibroblasts: Induction of a Reparative Process
Source: Antioxidants (Basel). 2024 Nov 9;13(11):1373. doi: 10.3390/antiox13111373 (PMC11590891; doi:10.3390/antiox13111373)
Supplement: Supplementary file 1 [file antioxidants-13-01373-s001.zip]

Archive with 1 entries (1 files):
- antioxidants-3172570-supplementary.pdf
